# Supplementary material for: Effect of Infraorbital and/or Infratrochlear Nerve Blocks on Postoperative Care in Patients with Septorhinoplasty: A Meta-Analysis
Source: Medicina (Kaunas). 2023 Sep 14;59(9):1659. doi: 10.3390/medicina59091659 (PMC10535682; doi:10.3390/medicina59091659)
Supplement: Supplementary file 1 [file medicina-59-01659-s001.zip]

Archive with 1 entries (1 files):
- medicina-2601180-supplementary.pdf
